# Supplementary material for: Designing of a multi-epitopes based vaccine against Haemophilius parainfluenzae and its validation through integrated computational approaches
Source: Front Immunol. 2024 Apr 16;15:1380732. doi: 10.3389/fimmu.2024.1380732 (PMC11058264; doi:10.3389/fimmu.2024.1380732)
Supplement: Supplementary Table 1 — Linear B-cell epitopes in the vaccine construct. [file Table_1.xlsx]

## Sheet: Sheet1
no	start	end	peptide	no of residues	score
1	1	17	MIKLKFGVFFTVLLSSA	17	0.851
2	303	344	FYTPYLKKTKLYATHYNQKKGSSSKKYETYDNSKSDTSSTYK	42	0.795
3	128	151	AKFDFSFGWNYNSLAAYIYDNSIG	24	0.729
4	105	116	KLCVWNNKTPHA	12	0.713
5	60	70	IITFKNGAIFQ	11	0.678
6	24	56	QNITDLCAEYHNTQIYTLNDKIFSYTESLAGKR	33	0.649
7	162	181	MNLTGNSIKTAAYNSIKTND	20	0.591
8	230	235	PGPGQP	6	0.579
9	250	256	PGPGYQP	7	0.569
10	288	299	QGPGPGRFKVLG	12	0.56
11	76	79	SQHI	4	0.526
12	194	197	SAGQ	4	0.519
