# Supplementary material for: Designing of a multi-epitopes based vaccine against Haemophilius parainfluenzae and its validation through integrated computational approaches
Source: Front Immunol. 2024 Apr 16;15:1380732. doi: 10.3389/fimmu.2024.1380732 (PMC11058264; doi:10.3389/fimmu.2024.1380732)
Supplement: Supplementary Table 2 — ElliPro server predicted a total of 187 residues, located in four discontinuous B-cell epitopes. [file Table_2.xlsx]

## Sheet: Sheet1
no	residues	no of residues	score
1	A:M1, A:I2, A:K3, A:L4, A:K5	5	0.989
2	A:K336, A:S337, A:D338, A:T339, A:S340, A:S341, A:T342	7	0.922
3	A:S133, A:F134, A:G135, A:W136, A:N137, A:Y138	6	0.919
4	A:Y332, A:D333, A:N334, A:S335	4	0.858
5	A:G7, A:V8, A:F9, A:F10, A:T11, A:V12, A:L13, A:L14, A:S15, A:S16, A:A17, A:H20	12	0.768
6	A:Y304, A:T305, A:P306, A:Y307, A:L308, A:K309, A:K310, A:T311, A:K312, A:L313, A:Y314, A:A315, A:T316, A:H317, A:Y318, A:N319, A:Q320, A:K322, A:G323, A:S324, A:S325, A:S326, A:K327, A:K328, A:Y329, A:E330, A:T331	27	0.761
7	A:Y146, A:D147, A:N148, A:S149, A:I150, A:G151	6	0.699
8	A:P23, A:Q24, A:N25, A:T27, A:D28, A:L29, A:C30, A:A31, A:E32, A:Y33, A:H34, A:N35, A:T36, A:Q37, A:I38, A:Y39, A:T40, A:L41, A:N42, A:D43, A:K44, A:F46, A:S47, A:T49, A:I60, A:T62, A:F63, A:K64, A:N65, A:G66, A:A67, A:I68, A:F69, A:Q70, A:E100, A:A101, A:K105, A:C107, A:V108, A:W109, A:N110, A:N111, A:K112, A:T113, A:P114, A:H115, A:A116	47	0.688
9	A:N175, A:S176, A:I177, A:T179, A:N180, A:D181	6	0.668
10	A:L287, A:G289, A:P290, A:G291, A:P292, A:G293, A:R294, A:F295, A:K296	9	0.598
11	A:N139, A:S140, A:L141, A:A142, A:A143, A:Y144, A:I145, A:K170, A:T171, A:A172, A:A173, A:Y174, A:A202	13	0.595
12	A:S51, A:L52, A:A53, A:G54, A:K55, A:R56, A:P74, A:G75, A:S76, A:Q77, A:H78, A:I79	12	0.564
13	A:N163, A:L164, A:T165, A:G166, A:N167, A:S168, A:I169, A:N192	8	0.554
14	A:F130, A:D131, A:F132	3	0.542
15	A:A203, A:Y204, A:Y206, A:G229, A:P230, A:G231, A:P232, A:G233, A:Q234, A:P235, A:G249, A:P250, A:G251, A:P252, A:G253, A:Y254, A:Q255, A:P256, A:G271, A:P272, A:G273, A:F274	22	0.524
