# Supplementary material for: Designing of a multi-epitopes based vaccine against Haemophilius parainfluenzae and its validation through integrated computational approaches
Source: Front Immunol. 2024 Apr 16;15:1380732. doi: 10.3389/fimmu.2024.1380732 (PMC11058264; doi:10.3389/fimmu.2024.1380732)
Supplement: Supplementary Table 3 — MEV receptor docked complex amino acids detail in tabular form. [file Table_3.xlsx]

## Sheet: Sheet1
			VACCINE			HYDROGEN BONDS			TLR4
	Atom number	Atom name	Residue name	Residue number	chain	<-->	Atom number	Atom name	Residue name	Residue number	Chain	Distance
1	1	N	MET	1	A	<-->	1908	OE1	GLN	523	D	2.97
2	26	NZ	LYS	3	A	<-->	1908	OE1	GLN	523	D	2.49
3	26	NZ	LYS	3	A	<-->	2132	O	SER	545	D	2.73
4	26	NZ	LYS	3	A	<-->	2148	OE1	GLN	547	D	2.64
5	18	O	ILE	2	A	<-->	2149	NE2	GLN	547	D	2.71
6	3015	OG1	THR	316	A	<-->	2301	OE1	GLN	562	D	2.57
7	3131	NZ	LYS	327	A	<-->	2301	OE1	GLN	562	D	2.69
8	3160	OH	TYR	329	A	<-->	2302	NE2	GLN	562	D	2.88
9	2976	NZ	LYS	312	A	<-->	2532	O	GLU	586	D	2.68
10	3001	OH	TYR	314	A	<-->	2532	O	GLU	586	D	2.6
11	2934	N	LYS	309	A	<-->	2530	OE2	GLU	586	D	2.92
12	2702	N	THR	284	A	<-->	2551	OE1	GLN	588	D	2.86
13	2706	OG1	THR	284	A	<-->	2551	OE1	GLN	588	D	2.73
14	2728	OH	TYR	286	A	<-->	2564	O	SER	589	D	2.65
15	2710	O	THR	284	A	<-->	2561	OG	SER	589	D	2.88
16	2523	O	ALA	264	A	<-->	2593	NE2	GLN	592	D	2.82
17	2698	OH	TYR	283	A	<-->	2630	NZ	LYS	595	D	2.45
18	137	O	LEU	14	A	<-->	2669	NH2	ARG	598	D	2.68
19	159	O	ALA	17	A	<-->	2669	NH2	ARG	598	D	2.68
20	2921	OH	TYR	307	A	<-->	2819	OD2	ASP	614	D	2.85
21	763	OD1	ASP	80	A	<-->	2829	NZ	LYS	615	D	2.6
22	2698	OH	TYR	283	A	<-->	2907	OD1	ASN	624	D	2.61
23	2698	OH	TYR	283	A	<-->	2913	N	ILE	625	D	2.7
24	2869	N	PHE	303	A	<-->	2937	O	CYS	627	D	2.9
			VACCINE			SALT BRIDGES			TLR4
1	3131	NZ	LYS	327	A	<-->	2313	OE1	GLU	563	D	2.64
2	2941	NZ	LYS	309	A	<-->	2530	OE2	GLU	586	D	2.57
3	2533	NH1	ARG	265	A	<-->	2641	OD1	ASP	596	D	2.71
4	763	OD1	ASP	80	A	<-->	2829	NZ	LYS	615	D	2.6
